# Supplementary material for: Serum Untargeted Metabolism Reveals the Mechanism of L. plantarum ZDY2013 in Alleviating Kidney Injury Induced by High-Salt Diet
Source: Nutrients. 2021 Nov 1;13(11):3920. doi: 10.3390/nu13113920 (PMC8620752; doi:10.3390/nu13113920)
Supplement: Supplementary file 1 [file nutrients-13-03920-s001.zip]

Archive with 1 entries (1 files):
- nutrients-1405663-supplementary.pdf
